# Supplementary material for: The GRAS gene family in pine: transcript expression patterns associated with the maturation-related decline of competence to form adventitious roots
Source: BMC Plant Biol. 2014 Dec 30;14:354. doi: 10.1186/s12870-014-0354-8 (PMC4302573; doi:10.1186/s12870-014-0354-8)
Supplement: Additional file 1: — GRAS genes of Pinus radiata, Pinus taeda, Pinus pinaster and Picea abies. Genes were grouped according to the different GRAS families. [file 12870_2014_354_MOESM1_ESM.xlsx]

## Sheet: Tabla
Subfamily	Member	P. radiata sequences	P. pinaster sequences	P. taeda predicted genes			Picea abies predicted genes
				Potential orthologues		Partial homologues	Potential orthologues		Partial homologues
				Complete	Partial		Complete	Partial
SCR	SCR	KM264388	sp_v2.0_unigene69249 sp_v2.0_unigene58207	PITA_000043499-RA			MA_1793p0010
	SCL3	KM264390	sp_v2.0_unigene15181 sp_v2.0_unigene67124		PITA_000000032-RA PITA_000096037-RA		MA_140003p0010
	SCL4	KM264391	sp_v2.0_unigene2245		PITA_000053298-RA	PITA_000042539-RA PITA_000061629-RA PITA_000036349-RA PITA_000037811-RA	MA_18234p0010
	SCL18	KM264400	sp_v2.0_unigene12332	PITA_000086415-RA			MA_10430319p0010
SHR	SHR	ABW20412	sp_v2.0_unigene11559 sp_v2.0_unigene13498	PITA_000092405-RA				MA_99004p0010
	SCL5	KP244290	sp_v2.0_unigene10282 sp_v2.0_unigene5541	PITA_000017225-RA		PITA_000014869-RA PITA_000014870-RA PITA_000033456-RA PITA_000038897-RA PITA_000043407-RA PITA_000055434-RA PITA_000057648-RA		MA_73870p0010
	SCL6	KM264392	sp_v2.0_unigene28005 sp_v2.0_unigene37794	PITA_000022609-RA		PITA_000079049-RA	MA_94287p0010
LlSCL	SCL1	ABG77970	sp_v2.0_unigene2026 sp_v2.0_unigene62971	PITA_000021589-RA			MA_45656p0030
LsLS	SCL2	KM264389	sp_v2.0_unigene148		PITA_000006749-RA			MA_10435790p0010
	SCL17		sp_v2.0_unigene73684	PITA_000008303-RA			MA_10255p0010
PAT	SCL7	KM264393	sp_v2.0_unigene8594 sp_v2.0_unigene86411 sp_v2.0_unigene85769		PITA_000037344-RA	PITA_000022568-RA PITA_000073123-RA		MA_9826431p0010	MA_10435549p0050 MA_1125897p0010 MA_1130033p0010 MA_9896333p0010 MA_149233p0010 MA_8789384g0010 MA_1118275g0010
	SCL8	KP244291	sp_v2.0_unigene8378	PITA_000040137-RA		PITA_000033537-RA	MA_52903p0010
	SCL9	KM264394	sp_v2.0_unigene4531	PITA_000009055-RA	PITA_000003909-RA PITA_000003910-RA	PITA_000059990-RA PITA_000076863-RA PITA_000094157-RA PITA_000096125-RA	MA_10426489p0020	MA_10426489p0010
	SCL10	KM264395	sp_v2.0_unigene206 sp_v2.0_unigene9459	PITA_000009053-RA		PITA_000041341-RA	MA_10432093p0010
	SCL20			PITA_000051405-RA				MA_10431132p0020
HAM	SCL11	KM264396	sp_v2.0_unigene3886	PITA_000068827-RA			MA_19310p0010
	SCL12	KM264397	sp_v2.0_unigene2413	PITA_000010887-RA				MA_4766093p0010
	SCL13	KM264398	sp_v2.0_unigene1634	PITA_000080127-RA			MA_96029p0010
DELLA	SCL14	KM264399	sp_v2.0_unigene1578	PITA_000077234-RA				MA_10430831p0010
	SCL15		sp_v2.0_unigene10599 sp_v2.0_unigene85833 sp_v2.0_unigene78366	PITA_000016257-RA		PITA_000069864-RA PITA_000086225-RA		MA_10428503g0020 MA_63026p0010 MA_4523766g0010
AtSCL3	SCL21		sp_v2.0_unigene71258	PITA_000056428-RA				MA_959414p0010
AtSCL26	SCL16	KP244292		PITA_000056676-RA	PITA_000000082-RA	PITA_000079070-RA PITA_000087344-RA PITA_000039391-RA		MA_10136614p0010	MA_151478p0010
	SCL19			PITA_000075302-RA
	SCL22		sp_v2.0_unigene13098	PITA_000080766-RA		PITA_000060779-RA PITA_000071428-RA PITA_000063057-RA PITA_000063058-RA		MA_9754635g0010
	SCL23			PITA_000072928-RA			MA_73173p0010
	SCL24			PITA_000072831-RA			MA_10426809p0010
	SCL25			PITA_000041536-RA
	SCL26			PITA_000026833-RA
	SCL27			PITA_000049193-RA
	SCL28			PITA_000066307-RA
	SCL29			PITA_000051712-RA
	SCL30			PITA_000035221-RA
